# Supplementary material for: TIDDIT, an efficient and comprehensive structural variant caller for massive parallel sequencing data
Source: F1000Res. 2017 Jun 30;6:664. Originally published 2017 May 10. [Version 2] doi: 10.12688/f1000research.11168.2 (PMC5521161; doi:10.12688/f1000research.11168.2)
Supplement: Supplementary file 2 [file f1000research-6-13002-s0001.tgz]

Archive with 1 entries (1 files):
- e619cc3f-a51b-4f3d-aff4-0bf33dd7b76f.zip
